# Supplementary material for: A dataset build using wearable inertial measurement and ECG sensors for activity recognition, fall detection and basic heart anomaly detection system
Source: Data Brief. 2019 Oct 24;27:104717. doi: 10.1016/j.dib.2019.104717 (PMC6920471; doi:10.1016/j.dib.2019.104717)
Supplement: Multimedia component 1 [file mmc1.zip]

Archive with 1 entries (1 files):
- dib_104717_mmc1.rar
